# Supplementary material for: PD-1/PD-L1 Checkpoint Inhibitors Are Active in the Chicken Embryo Model and Show Antitumor Efficacy In Ovo
Source: Cancers (Basel). 2022 Jun 23;14(13):3095. doi: 10.3390/cancers14133095 (PMC9264844; doi:10.3390/cancers14133095)
Supplement: Supplementary file 1 [file cancers-14-03095-s001.zip]

Archive with 1 entries (1 files):
- cancers-1774855-supplementary.pdf
